# Supplementary material for: Telomerase RNA component knockout exacerbates Staphylococcus aureus pneumonia by extensive inflammation and dysfunction of T cells
Source: eLife. 2024 Nov 28;13:RP100433. doi: 10.7554/eLife.100433 (PMC11604217; doi:10.7554/eLife.100433)
Supplement: Figure 2—source code 1. — Source Code 1 was used for the construction of all following heatmaps. Labels, title, Source Data file, and number of columns in Source Data file were adjusted for each heatmap. [file elife-100433-fig2-code1.zip]

Archive with 1 entries (1 files):
- eLife-VOR-RA-2024-100433/Figure 2  Source Code 1.R
