# Supplementary material for: Telomerase RNA component knockout exacerbates Staphylococcus aureus pneumonia by extensive inflammation and dysfunction of T cells
Source: eLife. 2024 Nov 28;13:RP100433. doi: 10.7554/eLife.100433 (PMC11604217; doi:10.7554/eLife.100433)
Supplement: Source data 2. [file elife-100433-data2.zip]

Archive with 1 entries (1 files):
- Supplementary File 4 - Source data 2/Supplementary File 4-Source Data 2.pdf
